# Supplementary material for: KnowLife: a versatile approach for constructing a large knowledge graph for biomedical sciences
Source: BMC Bioinformatics. 2015 May 14;16:157. doi: 10.1186/s12859-015-0549-5 (PMC4448285; doi:10.1186/s12859-015-0549-5)
Supplement: Additional file 1 — ConsistencyRules. A collection of consistency rules employed during the reasoning stage. [file 12859_2015_549_MOESM1_ESM.txt]

// fact generation
isGoodPatternFor(?P,?R) & domain(?R,?DOM) & type(?X,?DOM) & range(?R,?RAN) & type(?Y,?RAN) & patternoccurrences(?P, ?X, ?Y) => ?R(?X, ?Y)


// aggravates vs heals
aggravates(?X, ?Y) => ~heals(?X, ?Y)

// aggravates vs alleviates 
aggravates(?X, ?Y) => ~alleviates(?X, ?Y) 

// aggravates vs reducesRiskFor
aggravates(?X, ?Y) => ~reducesRiskFor(?X,?Y) 

// aggravates vs isSymptomOf
aggravates(?X, ?Y) => ~isSymptomOf(?X,?Y)


// causes vs heals
causes(?X, ?Y) => ~heals(?X, ?Y)

// causes vs alleviates
causes(?X, ?Y) => ~alleviates(?X, ?Y)

// causes vs reducesRiskFor
causes(?X, ?Y) => ~reducesRiskFor(?X,?Y)


// createsRiskFor vs  heals
createsRiskFor(?X, ?Y) => ~heals(?X, ?Y)

// createsRiskFor vs  alleviates
createsRiskFor(?X, ?Y) => ~alleviates(?X, ?Y) 

// createsRiskFor vs  reducesRiskFor
createsRiskFor(?X, ?Y) => ~reducesRiskFor(?X,?Y) 

// createsRiskFor vs  isSymptomOf
createsRiskFor(?X, ?Y) => ~isSymptomOf(?X,?Y)


// reducesRiskFor vs aggravates
reducesRiskFor(?X, ?Y) => ~aggravates(?X, ?Y)

// reducesRiskFor vs causes
reducesRiskFor(?X, ?Y) => ~causes(?X, ?Y)

// reducesRiskFor vs createsRiskFor
reducesRiskFor(?X, ?Y) => ~createsRiskFor(?X,?Y)

// reducesRiskFor vs isSymptomOf
reducesRiskFor(?X, ?Y) => ~isSymptomOf(?X,?Y)  


// alleviates vs aggravates
alleviates(?X, ?Y) => ~aggravates(?X, ?Y) 

// alleviates vs causes
alleviates(?X, ?Y) => ~causes(?X, ?Y)

// alleviates vs createsRiskFor
alleviates(?X, ?Y) => ~createsRiskFor(?X,?Y)

// alleviates vs isSymptomOf
alleviates(?X, ?Y) => ~isSymptomOf(?X,?Y)


// heals vs aggravates
heals(?X, ?Y) => ~aggravates(?X, ?Y) 

// heals vs causes
heals(?X, ?Y) => ~causes(?X, ?Y)

// heals vs createsRiskFor
heals(?X, ?Y) => ~createsRiskFor(?X,?Y)

// heals vs isSymptomOf
heals(?X, ?Y) => ~isSymptomOf(?X,?Y)


// diagnoses vs aggravates
diagnoses(?X, ?Y) => ~aggravates(?X, ?Y) 

// diagnoses vs causes
diagnoses(?X, ?Y) => ~causes(?X, ?Y)

// diagnoses vs createsRiskFor
diagnoses(?X, ?Y) => ~createsRiskFor(?X,?Y)

// diagnoses vs isSymptomOf
diagnoses(?X, ?Y) => ~isSymptomOf(?X,?Y)


// isSymptomOf vs aggravates
isSymptomOf(?X,?Y) => ~aggravates(?X, ?Y)

// isSymptomOf vs createsRiskFor
isSymptomOf(?X,?Y) => ~createsRiskFor(?X,?Y)

// isSymptomOf vs heals
isSymptomOf(?X,?Y) => ~heals(?X, ?Y)

// isSymptomOf vs alleviates
isSymptomOf(?X,?Y) => ~alleviates(?X, ?Y) 

// isSymptomOf vs reducesRiskFor
isSymptomOf(?X,?Y) => ~reducesRiskFor(?X,?Y)
