# Supplementary material for: KnowLife: a versatile approach for constructing a large knowledge graph for biomedical sciences
Source: BMC Bioinformatics. 2015 May 14;16:157. doi: 10.1186/s12859-015-0549-5 (PMC4448285; doi:10.1186/s12859-015-0549-5)
Supplement: Additional file 2 — TypeSignature. A list of our relations and their type signatures, which are UMLS semantic type names. [file 12859_2015_549_MOESM2_ESM.txt]

Relation: createsRisk
Domain: "Disease or Syndrome", "Finding", "Pharmacologic Substance", "Gene or Genome", "Hazardous or Poisonous Substance", "Therapeutic or Preventive Procedure", "Pathologic Function", "Organic Chemical", "Mental or Behavioral Dysfunction", "Individual Behavior", "Amino Acid, Peptide, or Protein", "Immunologic Factor", "Environmental Effect of Humans", "Manufactured Object", "Food", "Biologically Active Substance", "Substance", "Receptor", "Fungus", "Anatomical Abnormality", "Virus", "Nucleotide Sequence", "Lipid", "Injury or Poisoning", "Eukaryote", "Antibiotic", "Steroid", "Plant", "Organophosphorus Compound", "Nucleic Acid, Nucleoside, or Nucleotide", "Geographic Area", "Element, Ion, or Isotope" "Daily or Recreational Activity", "Chemical Viewed Structurally", "Carbohydrate", "Biomedical or Dental Material", "Body Substance", "Inorganic Chemical", "Neoplastic Process",
Range: "Disease or Syndrome", "Finding", "Anatomical Abnormality", "Pathologic Function", "Mental or Behavioral Dysfunction", "Sign or Symptom", "Neoplastic Process", "Injury or Poisoning", "Congenital Abnormality", 
===================================================================================
Relation: isSymptom
Domain: "Sign or Symptom", "Finding", "Disease or Syndrome", "Mental or Behavioral Dysfunction", "Pathologic Function", "Neoplastic Process",
Range: "Disease or Syndrome", "Mental or Behavioral Dysfunction", "Anatomical Abnormality", "Neoplastic Process", "Congenital Abnormality", 
===================================================================================
Relation: alleviates
Domain: "Clinical Drug", "Pharmacologic Substance", "Organic Chemical", "Therapeutic or Preventive Procedure", "Steroid", "Hormone", "Amino Acid, Peptide, or Protein", "Medical Device", "Immunologic Factor", "Element, Ion, or Isotope" "Carbohydrate", "Biomedical or Dental Material", "Biologically Active Substance", "Antibiotic", "Inorganic Chemical", "Enzyme", "Daily or Recreational Activity", "Nucleic Acid, Nucleoside, or Nucleotide", 
Range: "Disease or Syndrome", "Finding", "Mental or Behavioral Dysfunction", "Pathologic Function", "Sign or Symptom", "Neoplastic Process", "Injury or Poisoning", "Acquired Abnormality", 
===================================================================================
Relation: reducesRisk
Domain: "Clinical Drug", "Pharmacologic Substance", "Organic Chemical", "Food", "Therapeutic or Preventive Procedure", "Individual Behavior", "Hazardous or Poisonous Substance", "Biologically Active Substance", "Amino Acid, Peptide, or Protein", "Daily or Recreational Activity", "Vitamin", "Lipid", "Immunologic Factor", "Element, Ion, or Isotope", "Organism Function", "Neuroreactive Substance or Biogenic Amine", "Manufactured Object", "Medical Device", "Human-caused Phenomenon or Process", "Fish", "Educational Activity", "Bird", "Antibiotic", "Biomedical or Dental Material", "Inorganic Chemical", 
Range: "Disease or Syndrome", "Finding", "Mental or Behavioral Dysfunction", "Pathologic Function", "Sign or Symptom", "Neoplastic Process", "Injury or Poisoning", "Acquired Abnormality", 
===================================================================================
Relation: affects
Domain: "Disease or Syndrome", "Finding", "Eukaryote", "Anatomical Abnormality", 
Range: "Body Part, Organ, or Organ Component", "Tissue", "Cell", "Cell Component", "Body Space or Junction", "Body Location or Region", "Body System", 
===================================================================================
Relation: treats
Domain: "Clinical Drug", "Pharmacologic Substance", "Organic Chemical", "Therapeutic or Preventive Procedure", "Steroid", "Hormone", "Amino Acid, Peptide, or Protein", "Medical Device", "Immunologic Factor", "Element, Ion, or Isotope" "Carbohydrate", "Biomedical or Dental Material", "Biologically Active Substance", "Antibiotic", "Inorganic Chemical", "Enzyme", "Daily or Recreational Activity", "Nucleic Acid, Nucleoside, or Nucleotide", 
Range: "Disease or Syndrome", "Finding", "Mental or Behavioral Dysfunction", "Pathologic Function", "Sign or Symptom", "Neoplastic Process", "Injury or Poisoning","Acquired Abnormality", 
===================================================================================
Relation: aggravates
Domain: "Pharmacologic Substance", "Disease or Syndrome", "Organic Chemical", "Hazardous or Poisonous Substance", "Plant", "Immunologic Factor", "Environmental Effect of Humans", "Steroid", "Substance", "Pathologic Function", "Manufactured Object", "Mental Process", "Lipid", "Injury or Poisoning", "Eukaryote", "Daily or Recreational Activity", "Carbohydrate", "Biomedical or Dental Material", "Therapeutic or Preventive Procedure", "Inorganic Chemical",
Range: "Disease or Syndrome", "Organ or Tissue Function", "Mental or Behavioral Dysfunction", 
===================================================================================
Relation: causes
Domain: "Disease or Syndrome", "Pharmacologic Substance", "Pathologic Function", "Virus", "Neoplastic Process", "Finding", "Injury or Poisoning", "Therapeutic or Preventive Procedure", "Organic Chemical", "Congenital Abnormality", "Mental or Behavioral Dysfunction", "Steroid", "Sign or Symptom", "Gene or Genome", "Anatomical Abnormality", "Hormone", "Hazardous or Poisonous Substance", "Eukaryote", "Body Substance", "Bacterium", "Biologically Active Substance", "Antibiotic", "Inorganic Chemical", 
Range: "Disease or Syndrome", "Finding", "Sign or Symptom", "Pathologic Function", "Injury or Poisoning", "Physiologic Function", "Mental or Behavioral Dysfunction", "Neoplastic Process",
===================================================================================
Relation: diagnoses
Domain: "Diagnostic Procedure", "Laboratory Procedure", "Molecular Biology Research Technique", "Health Care Activity", 
Range: "Disease or Syndrome", "Finding", "Neoplastic Process", "Congenital Abnormality", "Bacterium", 
===================================================================================
Relation: contraindicated
Domain: "Organic Chemical", "Pharmacologic Substance", "Hazardous or Poisonous Substance", "Therapeutic or Preventive Procedure", "Biomedical or Dental Material", "Inorganic Chemical", "Biologically Active Substance", "Amino Acid, Peptide, or Protein", "Carbohydrate", "Lipid", "Indicator, Reagent, or Diagnostic Aid", "Steroid", "Hormone", "Antibiotic", "Vitamin", "Food",
Range: "Sign or Symptom", "Disease or Syndrome", "Pathologic Function", "Injury or Poisoning", "Mental or Behavioral Dysfunction", "Therapeutic or Preventive Procedure", 
===================================================================================
Relation: sideeffect
Domain: "Sign or Symptom", "Finding", "Disease or Syndrome", "Pathologic Function", "Mental or Behavioral Dysfunction", "Mental Process", "Neoplastic Process", "Anatomical Abnormality",
Range: "Organic Chemical", "Pharmacologic Substance", "Hazardous or Poisonous Substance", "Therapeutic or Preventive Procedure",
===================================================================================
Relation: complicationOf
Domain: "Disease or Syndrome", "Pathologic Function", "Neoplastic Process", "Finding", "Injury or Poisoning", "Congenital Abnormality", "Mental or Behavioral Dysfunction", "Steroid", "Sign or Symptom", "Anatomical Abnormality",
Range: "Disease or Syndrome", "Finding", "Sign or Symptom", "Pathologic Function", "Injury or Poisoning", "Physiologic Function", "Mental or Behavioral Dysfunction", "Neoplastic Process",
===================================================================================
Relation: interacts
Domain: "Clinical Drug", "Pharmacologic Substance", "Therapeutic or Preventive Procedure", "Steroid", "Vitamin", "Antibiotic", "Inorganic Chemical", "Hazardous or Poisonous Substance",
Range: "Clinical Drug", "Pharmacologic Substance", "Therapeutic or Preventive Procedure", "Steroid", "Vitamin", "Antibiotic", "Inorganic Chemical", "Hazardous or Poisonous Substance",
