# Supplementary material for: KnowLife: a versatile approach for constructing a large knowledge graph for biomedical sciences
Source: BMC Bioinformatics. 2015 May 14;16:157. doi: 10.1186/s12859-015-0549-5 (PMC4448285; doi:10.1186/s12859-015-0549-5)
Supplement: Additional file 3 — EvaluationResults. A table covering all evaluated facts, i.e. left-hand argument, relation, right-hand argument, and human judgment (majority vote). [file 12859_2015_549_MOESM3_ESM.csv]

left hand argument	relation	"right hand argument"	correctness
C1115771	interacts	C0008809	t
C1723005	alleviates	C0150055	t
C0220847	createsRiskFor	C0403592	t
C0042963	isSymptomOf	C0024530	t
C1627773	alleviates	C0015684	f
C3163620	complicationOf	C1257843	t
C0034735	complicationOf	C0085655	t
C0338480	causes	C0018681	t
C0238207	causes	C0032972	f
C0005064	createsRiskFor	C1306577	t
C0885449	aggravates	C0020676	t
C0040616	alleviates	C0012833	t
C0011053	complicationOf	C0025295	t
C0423773	sideeffect	C0939478	t
C0000768	causes	C0038454	f
C1967552	interacts	C0016855	t
C0939909	causes	C0011847	t
C2939069	causes	C0013404	t
C3542961	alleviates	C0026827	t
C0002716	createsRiskFor	C0002395	f
C0015388	causes	C0041295	t
C0871311	diagnoses	C0009402	t
C0003596	interacts	C1707948	t
C0376466	reducesRiskFor	C0022660	t
C0032019	createsRiskFor	C0599750	t
C1561826	createsRiskFor	C3489393	t
C0018768	heals	C2127177	t
C0038436	complicationOf	C0018235	t
C1258861	createsRiskFor	C0020963	t
C0018801	complicationOf	C0027051	t
C0039597	observedIn	C2243017	f
C0028586	diagnoses	C1306620	f
C3463961	createsRiskFor	C0007785	f
C1420279	aggravates	C2242890	f
C1815143	causes	C0013144	t
C0085435	isSymptomOf	C0006818	t
C0699213	alleviates	C3544094	t
C0007222	createsRiskFor	C1306891	f
C0011175	complicationOf	C3280701	t
C0038522	complicationOf	C0009450	t
C1644713	reducesRiskFor	C0702166	f
C1418776	reducesRiskFor	C2711227	t
C0982192	reducesRiskFor	C0564750	t
C0994163	diagnoses	C0015663	f
C0592163	causes	C0013144	t
C0220981	isSymptomOf	C0011880	t
C1721048	diagnoses	C0010346	t
C0333988	isSymptomOf	C0001175	f
C0687720	observedIn	C1280712	t
C0566582	isSymptomOf	C0010598	t
C0723460	causes	C3263722	f
C0008809	interacts	C2927181	t
C0020538	causes	C1383860	t
C0425422	observedIn	C0026845	t
C0060405	causes	C0012833	t
C0043016	heals	C0409959	t
C0038238	isSymptomOf	C0038054	t
C0034344	createsRiskFor	C1510411	f
C0025598	alleviates	C1397014	t
C1418662	createsRiskFor	C0267055	f
C0069676	reducesRiskFor	C0265110	t
C1815322	reducesRiskFor	C0009806	t
C0079744	isSymptomOf	C1368771	t
C0011946	alleviates	C1272641	t
C0013404	sideeffect	C0675791	t
C0340515	aggravates	C0010054	t
C0005586	isSymptomOf	C0525045	f
C0068897	createsRiskFor	C1579931	t
C0392920	heals	C0070410	f
C0042210	reducesRiskFor	C0162633	t
C0029090	diagnoses	C0009450	f
C0425965	isSymptomOf	C0011570	f
C0042029	complicationOf	C0238506	t
C0036341	createsRiskFor	C0009450	t
C0020538	causes	C1843862	t
C0026266	createsRiskFor	C0018802	t
C0014938	notReducesRiskFor	C0018799	t
C1611838	createsRiskFor	C0022408	f
C0001975	aggravates	C0589101	f
C0039231	sideeffect	C0055578	t
C0010137	ci	C0553576	t
C0049759	causes	C0028768	f
C0011175	complicationOf	C0016479	t
C2585021	diagnoses	C0011860	f
C1278997	isSymptomOf	C0023646	f
C0060383	reducesRiskFor	C3275118	f
C0044588	ci	C0030193	f
C0001975	aggravates	C0015230	t
C0209368	causes	C0687675	f
C1813780	createsRiskFor	C0497366	t
C0009086	isSymptomOf	C0031572	t
C2353893	heals	C1519176	f
C0086143	diagnoses	C2900461	t
C0001973	causes	C0085632	t
C1019334	reducesRiskFor	C2981153	f
C0029408	complicationOf	C0040357	f
C0948264	isSymptomOf	C0026769	f
C1420563	createsRiskFor	C0033774	t
C0010754	reducesRiskFor	C1720830	f
C1155266	isSymptomOf	C0340629	t
C1170183	aggravates	C0004623	t
C2348248	reducesRiskFor	C0267055	f
C0010840	observedIn	C0682700	f
C0600142	sideeffect	C0795657	t
C3540698	createsRiskFor	C1145670	f
C0012833	isSymptomOf	C0030824	t
C0020503	isSymptomOf	C0403447	t
C1170736	alleviates	C3179455	t
C0259846	reducesRiskFor	C1563719	f
C0497156	sideeffect	C2745917	t
C2699806	alleviates	C0178874	t
C0623362	aggravates	C0036001	f
C0003469	isSymptomOf	C0030567	t
C1413131	createsRiskFor	C1963833	f
C0000768	heals	C1306577	f
C0285131	interacts	C1512474	f
C0085633	sideeffect	C1699165	t
C1115771	interacts	C0907850	t
C0557806	causes	C0441513	f
C1265292	causes	C0205721	t
C3163620	aggravates	C0546884	f
C0007684	complicationOf	C0006309	t
C0338656	isSymptomOf	C0221505	f
C0013428	sideeffect	C0071097	t
C0126122	ci	C0020517	t
C0235082	sideeffect	C0086787	t
C0042373	observedIn	C0006104	t
C0042769	causes	C0019345	t
C0013030	causes	C0003469	t
C0010467	reducesRiskFor	C1306577	t
C0085661	observedIn	C1269040	t
C0243192	alleviates	C0948482	t
C0015663	createsRiskFor	C0152254	t
C1516710	alleviates	C0011570	f
C0025854	interacts	C0699624	t
C0021440	causes	C0577646	t
C0016055	createsRiskFor	C0001511	t
C0029445	complicationOf	C0012544	t
C0004623	observedIn	C1280740	t
C0042769	aggravates	C0024291	f
C2366869	complicationOf	C0011570	f
C0030567	observedIn	C0006104	t
C0085633	complicationOf	C0876926	t
C0015230	observedIn	C1280732	t
C0002074	isSymptomOf	C1138408	f
C0221198	observedIn	C2246678	t
C0016952	createsRiskFor	C1401084	t
C0055729	reducesRiskFor	C0333559	t
C1815322	heals	C1135120	t
C0232370	createsRiskFor	C0002871	f
C0015934	isSymptomOf	C1535926	t
C0001924	createsRiskFor	C3263722	f
C0023754	reducesRiskFor	C0004153	t
C0034067	complicationOf	C0024796	t
C0038317	aggravates	C0276623	t
C0009450	isSymptomOf	C0018378	t
C0003469	causes	C1827547	t
C0001701	alleviates	C0087169	t
C0740394	aggravates	C1402315	t
C2169806	complicationOf	C0876926	t
C0022782	observedIn	C0017422	t
C0004364	observedIn	C0026724	t
C1304080	observedIn	C0023759	t
C0005893	diagnoses	C0740345	t
C0015399	reducesRiskFor	C0001511	t
C0013855	diagnoses	C0272170	f
C0015780	createsRiskFor	C0015672	t
C0021368	complicationOf	C0006309	t
C0023473	createsRiskFor	C0231224	t
C0027607	ci	C0021843	t
C0040519	alleviates	C0079027	t
C1963229	createsRiskFor	C0549099	t
C0078414	interacts	C0033215	f
C0008845	ci	C0027497	f
C0079594	alleviates	C1963152	t
C0006405	heals	C1527402	t
C0038317	alleviates	C0032285	t
C0040053	complicationOf	C2826244	f
C0199470	aggravates	C0746102	f
C0015967	isSymptomOf	C1857276	t
C1456820	heals	C0022104	t
C0058445	causes	C0015672	t
C0011685	interacts	C0875976	t
C0057472	aggravates	C0021368	f
C0103747	causes	C1413131	f
C0003204	aggravates	C0234119	t
C0024485	diagnoses	C1527390	t
C0013516	diagnoses	C0000768	t
C0032961	ci	C0085542	t
C0007785	observedIn	C0005854	t
C3540698	createsRiskFor	C2004491	f
C1285162	complicationOf	C0035258	f
C0024485	diagnoses	C0235527	t
C1115771	interacts	C3264621	t
C0003765	alleviates	C0011860	t
C0876726	ci	C0020517	t
C0028778	causes	C0022346	t
C0042798	complicationOf	C0041408	t
C0053230	heals	C0041234	t
C0740719	isSymptomOf	C3280240	f
C0014544	isSymptomOf	C0751781	t
C0592779	reducesRiskFor	C0043094	f
C0001560	createsRiskFor	C0007370	f
C1719780	heals	C0581339	t
C0048996	aggravates	C2973725	f
C3203359	complicationOf	C0008325	t
C1588205	heals	C0009450	t
C0005320	ci	C0018801	t
C0039651	heals	C2062407	t
C0678171	heals	C0009324	t
C0039128	causes	C2825536	f
C0009676	ci	C1435704	t
C0701498	reducesRiskFor	C0030193	f
C0023264	isSymptomOf	C0342778	f
C0010762	createsRiskFor	C1335532	f
C0027497	sideeffect	C0591621	t
C1654851	heals	C1306577	f
C0001047	reducesRiskFor	C0348754	t
C2348066	reducesRiskFor	C0004238	t
C0020542	complicationOf	C0002895	t
C0560219	createsRiskFor	C0242379	t
C1424774	createsRiskFor	C0009450	t
C0074776	reducesRiskFor	C0043094	t
C3537040	heals	C0376358	t
C0304925	ci	C0243026	t
C0015967	sideeffect	C0702201	t
C1115771	interacts	C1176308	t
C1170361	ci	C0040038	t
C0544336	heals	C0235063	t
C1115771	interacts	C0529793	t
C0221198	observedIn	C2332494	t
C0162789	diagnoses	C1706827	t
C2961731	alleviates	C1314687	f
C0025611	alleviates	C0030193	t
C3258059	observedIn	C0027061	f
C0000970	heals	C0004604	t
C0028723	reducesRiskFor	C0011860	t
C0037688	heals	C0009806	t
C0011847	aggravates	C0009450	f
C0079427	diagnoses	C0529765	f
C0033448	aggravates	C3537307	f
C0268000	aggravates	C0018802	t
C0425965	ci	C1878775	t
C0039542	notHeals	C0022876	t
C0022573	observedIn	C1278889	t
C0332575	createsRiskFor	C0002871	f
C0033860	createsRiskFor	C2945676	t
C1874748	reducesRiskFor	C1096243	t
C0064113	heals	C0553576	t
C0398368	observedIn	C0222331	t
C1273551	alleviates	C0032787	t
C1588008	ci	C0043202	t
C2325289	isSymptomOf	C1179696	f
C0032320	observedIn	C0431085	t
C1095825	aggravates	C0000814	f
C0271710	createsRiskFor	C0020456	t
C0006864	interacts	C1115771	t
C0151602	isSymptomOf	C0038325	t
C0344112	causes	C0031046	t
C0333056	observedIn	C0004112	t
C0032914	complicationOf	C0011860	t
C0520010	reducesRiskFor	C0003578	t
C0038317	alleviates	C0278147	t
C0004610	complicationOf	C0026764	t
C0175640	reducesRiskFor	C0162423	f
C0002575	heals	C0008677	t
C0029443	observedIn	C2332324	t
C0257685	causes	C0233481	t
C3163616	observedIn	C1278880	t
C1562036	reducesRiskFor	C3273245	t
C0030049	ci	C0018834	t
C0179188	heals	C0030193	t
C0005824	diagnoses	C0020538	t
C0873137	reducesRiskFor	C0242379	t
C1441713	diagnoses	C0752001	f
C0011570	causes	C0033893	t
C0001967	ci	C0016382	f
C0242297	reducesRiskFor	C1383860	t
C0286540	createsRiskFor	C0235378	t
C0593802	alleviates	C0014175	t
C0013470	reducesRiskFor	C0027051	f
C0723293	reducesRiskFor	C0043144	t
C0389071	createsRiskFor	C0348668	f
C0042523	heals	C0007194	t
C1334122	createsRiskFor	C0541875	t
C0003079	observedIn	C1305618	t
C0034065	isSymptomOf	C0149871	f
C2037265	reducesRiskFor	C0376223	f
C0085857	createsRiskFor	C0013604	t
C0028798	createsRiskFor	C0032343	t
C0011603	heals	C0137137	f
C0043491	reducesRiskFor	C0011974	t
C0007036	reducesRiskFor	C0424593	t
C0009968	causes	C0032343	t
C0038013	observedIn	C0035561	t
C0082608	notReducesRiskFor	C0001349	t
C0013604	isSymptomOf	C1442984	f
C0019247	observedIn	C0031119	t
C0016277	interacts	C2954636	t
C1115771	heals	C0020538	t
C1115771	interacts	C0055891	t
C0033972	alleviates	C0017636	t
C0722364	causes	C0039070	t
C0718750	causes	C0013144	t
C0024205	createsRiskFor	C0041321	t
C0039651	causes	C0012833	t
C0024485	diagnoses	C0577887	t
C1655464	causes	C0012833	t
C0076829	causes	C0039231	t
C0032310	complicationOf	C0021400	t
C2242890	createsRiskFor	C0600260	t
C0754011	interacts	C0723084	t
C0243010	observedIn	C0243088	f
C0279453	heals	C0015663	f
C0591091	createsRiskFor	C0678108	f
C0012228	alleviates	C0015967	t
C0015376	isSymptomOf	C0020295	f
C0151942	observedIn	C1322271	t
C1314687	createsRiskFor	C0949445	t
C0013537	complicationOf	C0456909	f
C0241908	observedIn	C1281580	t
C1263666	complicationOf	C0020541	f
C1317078	ci	C0307799	f
C0012544	aggravates	C0035078	f
C0035316	observedIn	C1278894	f
C0520484	alleviates	C1519670	f
C0679411	isSymptomOf	C0021845	f
C0694563	complicationOf	C0011570	f
C0042874	alleviates	C0027051	t
C0013516	diagnoses	C3276924	t
C0546817	aggravates	C0034063	t
C0033497	heals	C0018916	t
C1740787	complicationOf	C0011860	t
C0011849	complicationOf	C0010481	t
C0009952	observedIn	C0042196	f
C0021655	createsRiskFor	C0010054	t
C2241692	ci	C0020517	t
C0412675	diagnoses	C1517926	t
C0149871	complicationOf	C0277919	f
C0718644	reducesRiskFor	C0000737	f
C2239332	createsRiskFor	C0427184	f
C0031117	observedIn	C0026609	t
C0009450	complicationOf	C0746883	t
C0717875	heals	C1384589	t
C0017125	causes	C0020615	t
C0193388	diagnoses	C3241937	t
C0007584	diagnoses	C0009450	t
C0019247	observedIn	C1278993	t
C0033968	heals	C0009086	t
C1115771	interacts	C0035608	t
C0021368	createsRiskFor	C0241657	t
C0041618	diagnoses	C0015695	t
C0007294	createsRiskFor	C0276496	t
C0344441	diagnoses	C0456487	t
C1419989	causes	C0013604	f
C1829317	ci	C0020517	t
C2829999	createsRiskFor	C0011854	f
C0007018	createsRiskFor	C0270611	t
C0120285	heals	C1269830	f
C0032912	alleviates	C0020963	t
C0344441	diagnoses	C0027059	t
C0185023	causes	C3272841	f
C0344211	alleviates	C0020538	f
C0597357	heals	C0155626	f
C1699847	alleviates	C0038990	t
C0150055	isSymptomOf	C0022680	t
C0004095	isSymptomOf	C0020490	t
C0009214	heals	C0848290	f
C1826449	createsRiskFor	C0021368	t
C0055729	causes	C0027497	t
C0065517	interacts	C2954636	t
C0035608	createsRiskFor	C0011609	t
C0937846	ci	C3154706	t
C0024485	diagnoses	C0040034	t
C0006684	alleviates	C0007820	t
C0176996	heals	C0796563	t
C1704802	createsRiskFor	C0007097	f
C0039771	alleviates	C0021368	t
C0521942	alleviates	C0020538	t
C0699881	reducesRiskFor	C0522055	f
C2711450	createsRiskFor	C0003811	t
C0483514	ci	C1739363	t
C3280240	createsRiskFor	C0043096	f
C0730313	complicationOf	C0019080	t
C0043552	createsRiskFor	C1155266	t
C0002871	causes	C0013404	t
C0059865	reducesRiskFor	C0025289	f
C2066034	createsRiskFor	C0235527	t
C3540705	heals	C2827407	t
C1533658	heals	C0333355	f
C0005320	ci	C2242996	f
C0002170	observedIn	C1527391	f
C0009450	observedIn	C0024957	t
C0042769	aggravates	C0017168	t
C3537002	aggravates	C3273373	f
C0032520	diagnoses	C0018799	f
C0019559	heals	C1148475	f
C0182281	heals	C0220724	f
C0246904	reducesRiskFor	C0020538	t
C0245203	heals	C0152032	f
C1276413	reducesRiskFor	C0009450	t
C2825078	interacts	C0057144	t
C1413980	createsRiskFor	C0678222	t
C0029134	observedIn	C0029127	t
C0923318	causes	C0232342	f
C0210657	heals	C0009450	f
C2726313	ci	C0499062	t
C0019937	causes	C0021843	f
C2717865	causes	C0043092	f
C0012159	heals	C0011860	t
C0013743	complicationOf	C0018817	t
C0032613	ci	C0020538	f
C0011849	createsRiskFor	C0235029	t
C0011991	sideeffect	C0012472	t
C0032042	alleviates	C0268238	f
C1413514	createsRiskFor	C1516170	t
C2752009	observedIn	C0228181	t
C0021251	interacts	C0700776	t
C0021107	heals	C1536220	f
C0011847	isSymptomOf	C0011570	f
C0003123	sideeffect	C0040372	t
C0243192	heals	C0400877	t
C0018524	sideeffect	C0720570	t
C0334121	isSymptomOf	C2609247	f
C0206172	complicationOf	C0011860	t
C2981183	alleviates	C1519670	t
C0337664	createsRiskFor	C0004364	t
C0949266	heals	C0033300	t
C0074725	reducesRiskFor	C0015376	f
C3540705	heals	C0035204	t
C0009262	interacts	C0701372	t
C0041582	isSymptomOf	C0010346	t
C0030073	causes	C0018681	t
C0010054	createsRiskFor	C0027051	f
C0018464	createsRiskFor	C0038273	f
C0011860	createsRiskFor	C0683954	f
C0524665	alleviates	C0002963	t
C0267446	causes	C0232597	t
C0042210	reducesRiskFor	C0043037	t
C0005961	heals	C0026705	t
C0372087	diagnoses	C0221198	t
C1321316	causes	C0029132	f
C1710031	diagnoses	C0476089	f
C0018064	heals	C0034065	f
C0595490	reducesRiskFor	C0024530	t
C0020443	aggravates	C1305147	t
C3263722	complicationOf	C0000833	f
C0772024	interacts	C0728751	t
C0015825	reducesRiskFor	C0024248	t
C0042721	createsRiskFor	C0239946	f
C1739768	causes	C0087086	t
C0021832	createsRiskFor	C0162316	t
C0876759	notReducesRiskFor	C0018799	t
C1412761	createsRiskFor	C0178874	t
C0000833	complicationOf	C0008325	t
C0002769	aggravates	C0035245	t
C0424318	causes	C0679136	t
C0524851	observedIn	C0524459	f
C0593946	alleviates	C0333128	t
C0012833	isSymptomOf	C0038454	t
C1413131	causes	C0023418	f
C0000768	causes	C0038016	f
C0002395	observedIn	C1269563	t
C0939698	ci	C0155626	t
C0040615	alleviates	C0338818	t
C0054505	aggravates	C0878544	f
C0424530	isSymptomOf	C0005586	t
C0030232	isSymptomOf	C0018798	t
C0019080	sideeffect	C0058031	t
C0230185	causes	C0043096	f
C0027651	createsRiskFor	C0742472	f
C1095916	heals	C0025345	t
C0011923	diagnoses	C0026987	t
C0007757	reducesRiskFor	C0010054	t
C0720118	ci	C0020517	t
C0022682	createsRiskFor	C0027543	t
C0079773	createsRiskFor	C0151723	f
C3536884	diagnoses	C0518690	t
C0030956	notReducesRiskFor	C0268734	t
C0558380	createsRiskFor	C0860283	t
C0600526	heals	C1868649	t
C0946429	reducesRiskFor	C0242510	f
C0239833	sideeffect	C0073992	t
C0234507	causes	C0270611	f
C0346647	complicationOf	C0030305	t
C2608330	reducesRiskFor	C0425965	t
C0008031	sideeffect	C0939311	t
C0000981	ci	C0003123	f
C1413716	causes	C3263722	t
C0206364	createsRiskFor	C1608408	t
C0002144	ci	C0740394	f
C0751530	complicationOf	C0007785	f
C1397307	isSymptomOf	C0007194	t
C1621955	observedIn	C0018670	f
C0006309	observedIn	C0023884	t
C0016658	createsRiskFor	C0600688	t
C0025598	interacts	C0875968	t
C0027686	notCauses	C0028778	f
C0043396	causes	C0277550	t
C0038901	alleviates	C1285162	t
C2717875	alleviates	C0696141	f
C0010976	causes	C0151763	t
C2221212	observedIn	C0230393	t
C0263468	createsRiskFor	C0018839	t
C0023115	ci	C2368628	t
C0194073	diagnoses	C0022672	t
C2243104	createsRiskFor	C1857276	f
C0011860	complicationOf	C0042373	t
C0133860	alleviates	C0013238	t
C0018941	diagnoses	C0032460	t
C0342554	observedIn	C1278993	t
C1708790	createsRiskFor	C0686619	t
C0075807	heals	C0001430	f
C2987634	heals	C0087169	f
C0032320	aggravates	C0232804	t
C0997768	observedIn	C0228071	t
C0014547	createsRiskFor	C1536075	f
C0017195	diagnoses	C0549099	t
C0206721	causes	C0027651	f
C0012356	ci	C0012359	f
C0015967	isSymptomOf	C0578159	t
C0016229	heals	C0004239	t
C0021027	alleviates	C0850560	f
C2937358	causes	C0023890	f
C0554978	isSymptomOf	C0010598	t
C0340288	isSymptomOf	C0002965	t
C0013085	aggravates	C0036341	t
C0521694	createsRiskFor	C3281007	t
C0027498	isSymptomOf	C0019187	t
C1524094	createsRiskFor	C1579931	t
C0044588	heals	C0004623	t
C0183500	alleviates	C0026838	t
C1999375	createsRiskFor	C1320716	f
C0724693	ci	C0020517	t
C0011847	createsRiskFor	C0022660	t
C1330067	heals	C0004076	f
C0039231	sideeffect	C0537670	t
C0520484	heals	C1519670	t
C0520679	createsRiskFor	C0559060	t
C0033968	heals	C0596170	t
C2987620	causes	C0242781	f
C0268381	observedIn	C0206417	t
C0700583	alleviates	C0015967	t
C1837496	observedIn	C0004461	t
C2350089	aggravates	C1269563	f
C0024003	observedIn	C1281592	t
C0073096	reducesRiskFor	C0011849	t
C0011849	aggravates	C3263722	t
C0006462	interacts	C0068485	t
C0025376	heals	C0278140	t
C1704206	createsRiskFor	C0007851	t
C0008196	notReducesRiskFor	C0011330	t
C0025746	ci	C0002878	f
C0759933	alleviates	C0149931	t
C0017638	isSymptomOf	C0494475	f
C0301532	heals	C1397014	f
C0032520	diagnoses	C0206743	f
C1964029	reducesRiskFor	C0260657	t
C1451114	heals	C0393819	t
C1412332	createsRiskFor	C0333355	f
C0039654	reducesRiskFor	C0221198	t
C0003195	interacts	C0031935	t
C0085532	diagnoses	C3275069	t
C0008454	interacts	C0003280	t
C0003211	alleviates	C1320716	t
C0027662	isSymptomOf	C2678504	f
C0042789	reducesRiskFor	C0312416	f
C0521974	causes	C0271650	t
C1337342	createsRiskFor	C0270611	t
C0038432	alleviates	C0043094	t
C0039985	diagnoses	C0013990	t
C0875969	notReducesRiskFor	C0151317	t
C0060291	reducesRiskFor	C0020456	t
C0003862	isSymptomOf	C0018995	t
C0939307	ci	C0011847	t
C1868685	isSymptomOf	C0017160	f
C0073631	alleviates	C0426390	t
C0010346	createsRiskFor	C0161679	f
C0026946	causes	C0035204	t
C0039869	aggravates	C0003469	t
C2987634	heals	C0004099	t
C3160815	isSymptomOf	C1334274	t
C0025234	createsRiskFor	C0021368	t
C0028817	causes	C0024031	t
C0016693	createsRiskFor	C0600688	t
C0562483	isSymptomOf	C0003950	t
C0034728	causes	C0011570	t
C1860404	isSymptomOf	C0524702	f
C0014479	heals	C0037763	t
C0286650	reducesRiskFor	C0425965	f
C1550582	reducesRiskFor	C0011603	t
C0246421	createsRiskFor	C0235378	t
C0055729	causes	C0231528	t
C0011777	causes	C0851184	t
C0005841	aggravates	C0006287	f
C0016384	causes	C0151763	t
C0054201	alleviates	C1278896	f
C0032743	diagnoses	C1513276	t
C0040053	isSymptomOf	C0027051	t
C1246111	alleviates	C0001144	f
C0026846	complicationOf	C0011849	t
C0195379	alleviates	C0404585	f
C0038425	heals	C0206526	f
C0344232	isSymptomOf	C1262117	t
C0037763	isSymptomOf	C0027051	f
C0003874	observedIn	C0022417	t
C1589754	causes	C0009450	t
C0358490	ci	C0151786	t
C1868851	complicationOf	C0020541	t
C0686869	observedIn	C0010834	f
C0136157	causes	C1997626	t
C0026764	isSymptomOf	C1565489	f
C0082787	heals	C0013604	t
C0699473	causes	C0012833	t
C3661602	reducesRiskFor	C0027051	t
C2349086	isSymptomOf	C0376515	f
C0025696	reducesRiskFor	C0022650	t
C0700469	ci	C0022658	t
C0399619	diagnoses	C0221198	t
C0153017	causes	C1306577	t
C0244404	alleviates	C0812399	f
C0282666	complicationOf	C1272641	f
C0152171	aggravates	C1868851	f
C0073992	reducesRiskFor	C0740304	t
C0304982	createsRiskFor	C1527304	t
C0282523	causes	C0555198	f
C2945704	heals	C0043096	f
C0015672	isSymptomOf	C0009450	t
C0221074	isSymptomOf	C0520678	t
C0011880	isSymptomOf	C0011849	t
C0013404	ci	C0085379	f
C0235896	isSymptomOf	C0268238	f
C0694895	createsRiskFor	C0042133	f
C0009079	alleviates	C0004936	t
C0007194	createsRiskFor	C0042514	t
C0017710	alleviates	C0848889	t
C2828406	causes	C0021364	f
C0699160	createsRiskFor	C0027051	t
C2697656	causes	C0413252	f
C1696465	heals	C0009324	f
C0009768	isSymptomOf	C0035243	f
C0338237	reducesRiskFor	C0243026	t
C0011847	createsRiskFor	C0010068	t
C0026018	diagnoses	C0035863	f
C0006405	aggravates	C0234972	t
C0372087	diagnoses	C1510475	t
C0678222	createsRiskFor	C0239301	f
C0020852	createsRiskFor	C1155266	t
C0009033	alleviates	C0003469	t
C1413131	causes	C3274161	f
C1614703	causes	C0012833	t
C0009429	createsRiskFor	C0008312	t
C0600688	createsRiskFor	C0854467	t
C0035139	reducesRiskFor	C0151654	f
C0041618	diagnoses	C0279565	t
C0034754	createsRiskFor	C1696708	f
C0176751	reducesRiskFor	C0334097	f
C0022346	isSymptomOf	C0021832	t
C0011847	observedIn	C0006901	t
C0020592	createsRiskFor	C0009421	t
C0019682	createsRiskFor	C0242723	t
C0040329	createsRiskFor	C0018801	t
C0558588	diagnoses	C2721720	t
C0699315	heals	C0270549	t
C0948017	observedIn	C0226629	t
C0043352	aggravates	C0018520	t
C1876016	ci	C0040038	t
C0004933	heals	C1275743	t
C0020456	causes	C0020621	t
C0349725	complicationOf	C0035139	t
C2347391	heals	C0022281	f
C1956089	observedIn	C1305440	t
C0004364	observedIn	C0024109	t
C0009450	createsRiskFor	C0749165	t
C0009676	sideeffect	C0700017	t
C0000970	createsRiskFor	C0016658	t
C0035522	complicationOf	C0016658	f
C0010054	aggravates	C0024117	f
C0018941	diagnoses	C0577060	t
C0150920	isSymptomOf	C0949690	t
C0718565	heals	C0010346	t
C0917927	heals	C0678222	t
C0023890	complicationOf	C0595862	f
C3541396	reducesRiskFor	C0235950	t
C1883256	heals	C0023484	t
C0231170	complicationOf	C0011265	f
C0006055	alleviates	C0262478	t
C0058158	heals	C0023895	t
C0597718	observedIn	C0032972	f
C0150866	diagnoses	C0030807	t
C0010137	reducesRiskFor	C0151786	f
C0037370	aggravates	C0034734	t
C0086168	complicationOf	C0845666	t
C0987665	ci	C0017628	f
C0226509	causes	C0005847	f
C0379881	heals	C0009450	t
C0040549	causes	C1301752	t
C0877570	complicationOf	C0434034	t
C0686744	diagnoses	C0267446	f
C0029468	heals	C0003864	t
C0030068	alleviates	C0349781	t
C1424677	diagnoses	C1278905	f
C0010467	alleviates	C2678504	t
C0004604	complicationOf	C1560945	f
C0284660	alleviates	C0028081	f
C0007036	heals	C0033845	t
C0008929	alleviates	C0009443	t
C0016436	observedIn	C0039866	t
C0032594	createsRiskFor	C0020969	t
C0722425	alleviates	C0495706	f
C0022578	isSymptomOf	C1274010	f
C0041956	createsRiskFor	C0522224	t
C1550585	reducesRiskFor	C0016701	f
C0235309	sideeffect	C0543495	t
C0205700	isSymptomOf	C0024299	f
C0427008	isSymptomOf	C0038868	t
C0721399	causes	C0023886	f
C2015926	createsRiskFor	C0010200	f
C0010346	observedIn	C1283694	t
C0149783	observedIn	C0009450	f
C0162772	createsRiskFor	C0017921	f
C0037812	diagnoses	C0474796	t
C0004623	causes	C0010200	t
C1042722	heals	C0006277	t
C1100708	heals	C0517356	f
C0000325	aggravates	C0428597	f
C0408909	alleviates	C0030193	t
C0243083	isSymptomOf	C0034734	f
C0033774	sideeffect	C0939329	t
C0006444	observedIn	C1279178	t
C0721755	reducesRiskFor	C0079102	f
C0241889	createsRiskFor	C0011860	t
C0005304	reducesRiskFor	C0036572	f
C0679575	diagnoses	C0270680	t
C0003811	aggravates	C2919093	t
C0027627	causes	C0009402	f
C1278993	aggravates	C0702166	f
C0007095	complicationOf	C0024586	f
C0011991	sideeffect	C0543495	t
C2216472	causes	C0003962	f
C0040405	diagnoses	C0038454	t
C0004599	createsRiskFor	C0011389	f
C0032768	complicationOf	C0019360	t
C0719219	reducesRiskFor	C0001824	f
C3192990	heals	C1304680	t
C0034272	heals	C0027498	t
C1249718	heals	C0009450	t
C0013516	diagnoses	C0027051	t
C0035273	causes	C2041121	t
C0035139	reducesRiskFor	C0282193	t
C1667052	heals	C0019693	t
C0771711	heals	C0011860	t
C0010583	heals	C1261473	t
C0020899	createsRiskFor	C0011265	t
C0199975	alleviates	C0027627	f
C0103839	createsRiskFor	C0020473	t
C0027092	complicationOf	C0004095	f
C0029400	observedIn	C0391978	t
C0036078	alleviates	C0010346	t
C0677548	observedIn	C0038250	t
C0015780	complicationOf	C1861821	f
C0019693	observedIn	C0006104	t
C1278993	alleviates	C0021368	f
C0034065	complicationOf	C0745497	t
C0014938	createsRiskFor	C0020538	t
C2719339	causes	C1135207	t
C0037943	diagnoses	C0151740	t
C0015357	alleviates	C1306577	f
C0700468	createsRiskFor	C0037188	t
C0009443	observedIn	C0018563	t
C0392185	isSymptomOf	C0019247	t
C1384666	isSymptomOf	C0016719	t
C0039483	causes	C0042798	t
C0041944	causes	C0025289	t
C0041290	diagnoses	C0872054	t
C0151825	complicationOf	C0153690	t
C1608407	alleviates	C0699889	f
C0008733	complicationOf	C0850110	t
C0008269	interacts	C0592071	t
C0181078	heals	C3273245	f
C0013604	aggravates	C3263722	f
C2242890	alleviates	C0857127	f
C0717929	reducesRiskFor	C0011334	t
C0041618	diagnoses	C0153690	t
C3180072	alleviates	C0043094	f
C0032042	reducesRiskFor	C0151526	t
C0039232	observedIn	C0004247	t
C0015967	isSymptomOf	C0019360	t
C0013144	sideeffect	C1875947	t
C0042291	heals	C0005586	t
C0770920	ci	C0020517	t
C0019682	createsRiskFor	C0577060	t
C0023467	complicationOf	C0149642	f
C0018834	isSymptomOf	C0559031	f
C0028005	interacts	C0010592	t
C1317600	isSymptomOf	C0040479	f
C1522449	heals	C0677055	t
C0560219	createsRiskFor	C1579931	t
C1112857	reducesRiskFor	C0027498	t
C0723029	createsRiskFor	C0038835	t
C0672708	reducesRiskFor	C0278694	f
C2240391	heals	C0011849	t
C0394664	alleviates	C0011570	t
C0030073	createsRiskFor	C1260922	t
C2711227	causes	C3241937	f
C0205721	complicationOf	C0021390	f
C0010201	isSymptomOf	C0013990	t
C0234233	isSymptomOf	C0037199	t
C0026975	isSymptomOf	C0027873	t
C2118460	createsRiskFor	C0011195	f
C0036773	reducesRiskFor	C3163620	t
C0071561	causes	C0020456	f
C0686883	causes	C0020255	t
C0037995	aggravates	C0022660	t
C0700465	alleviates	C0043202	t
C0001975	createsRiskFor	C0035854	t
C1533591	createsRiskFor	C0016658	t
C1704660	alleviates	C1334928	f
C0008312	createsRiskFor	C0851024	t
C0040615	heals	C0001807	t
C1548825	diagnoses	C0007137	t
C0142915	heals	C0020461	t
C3502819	alleviates	C0036341	f
C0024534	complicationOf	C0024530	f
C0741307	isSymptomOf	C0004364	t
C3278201	complicationOf	C0728731	t
C0008395	aggravates	C0015695	t
C1531510	complicationOf	C0004610	t
C0020264	ci	C0009676	f
C1550629	causes	C0011053	f
C0030421	isSymptomOf	C0025268	t
C1292856	reducesRiskFor	C0851184	f
C0497247	createsRiskFor	C0018799	t
C0723362	aggravates	C0011570	t
C1964029	reducesRiskFor	C1168329	t
C1413668	causes	C0012691	t
C1522449	createsRiskFor	C0015376	t
C1744678	createsRiskFor	C0027051	t
C0029161	diagnoses	C0011849	t
C0051844	reducesRiskFor	C0228316	f
C0085104	heals	C1332128	t
C0720564	heals	C1318505	t
C0005687	isSymptomOf	C0282488	f
C0233715	complicationOf	C0014038	t
C1821416	alleviates	C0201950	t
C0015230	sideeffect	C0085752	t
C0772110	heals	C0079584	t
C0022104	causes	C0003469	t
C0002092	aggravates	C0004096	t
C1306577	isSymptomOf	C0023692	f
C0541315	alleviates	C3279454	t
C0848063	reducesRiskFor	C0021368	f
C2362914	sideeffect	C0394162	t
C0037063	createsRiskFor	C0009450	f
C1263846	isSymptomOf	C1969623	t
C0232292	isSymptomOf	C0024117	t
C0074554	createsRiskFor	C0026848	t
C0401187	heals	C0019080	t
C0412862	aggravates	C0019151	t
C0392335	diagnoses	C0007202	f
C1115771	heals	C3539909	t
C0038317	alleviates	C1557623	t
C0011847	observedIn	C0699700	f
C0349381	createsRiskFor	C2882123	f
C0043047	heals	C0857245	t
C0220839	reducesRiskFor	C0001080	f
C0243026	aggravates	C0746556	t
C1519384	createsRiskFor	C0011860	t
C0029134	causes	C0024437	t
C0752046	createsRiskFor	C0242379	t
C0184913	heals	C2004491	f
C0005221	heals	C0019045	f
C0221382	causes	C0013769	f
C0014025	reducesRiskFor	C0338656	f
C1568272	isSymptomOf	C0039503	f
C0002688	heals	C0034734	t
C0721343	ci	C0022346	t
C0013231	interacts	C0939345	t
C0341950	createsRiskFor	C0154822	t
C1962502	alleviates	C0038990	t
C2356549	createsRiskFor	C0424000	t
C0031470	alleviates	C3163620	f
C0037274	observedIn	C0332469	t
C0850773	isSymptomOf	C1706311	f
C0683443	diagnoses	C0425591	f
C0006864	alleviates	C0003123	t
C0039350	alleviates	C0723460	f
C0393576	observedIn	C0152338	f
C0032646	causes	C0877042	t
C0018681	isSymptomOf	C0009450	t
C1320235	heals	C0750152	t
C0005640	interacts	C0699338	t
C0009450	observedIn	C1282902	t
C0134394	ci	C0585136	t
C0011849	createsRiskFor	C0011265	t
C0030072	causes	C0545797	f
C0011615	observedIn	C1281591	t
C0161816	complicationOf	C0009450	f
C0065846	alleviates	C0683317	f
C0394162	createsRiskFor	C0917801	f
C0721435	causes	C0344232	t
C0038358	sideeffect	C0039736	t
C0001551	heals	C0022890	t
C0032912	aggravates	C0011570	f
C0004572	observedIn	C0014792	t
C0070563	causes	C0012833	t
C0487602	isSymptomOf	C0018497	f
C0043144	sideeffect	C0043603	t
C0080203	complicationOf	C0018821	t
C1367460	createsRiskFor	C0009663	f
C1096745	reducesRiskFor	C0410916	t
C0026055	reducesRiskFor	C0022568	f
C0021376	aggravates	C0524620	f
C0019693	createsRiskFor	C0024305	t
C1999896	reducesRiskFor	C0009450	t
C0009450	complicationOf	C0038814	t
C0063077	ci	C0021368	f
C0439044	createsRiskFor	C0018235	t
C0040405	diagnoses	C0917713	t
C0040399	diagnoses	C2363129	t
C0041618	diagnoses	C2748445	t
C0035078	aggravates	C0022661	f
C0024530	causes	C0151686	t
C0033209	heals	C0022650	f
C0599161	diagnoses	C0009402	t
C0007222	complicationOf	C0085655	t
C0221198	observedIn	C1278886	t
C0476273	complicationOf	C0026827	f
C0028756	createsRiskFor	C0398353	t
C0360641	heals	C3280240	f
C0184924	diagnoses	C0015230	t
C1427926	causes	C0003431	f
C0003469	sideeffect	C1691680	t
C0042580	causes	C0034186	t
C0003241	reducesRiskFor	C1849265	t
C0268732	createsRiskFor	C0035078	t
C0034494	causes	C0015967	t
C0202406	createsRiskFor	C0027540	f
C0151878	causes	C0259813	f
C0723460	createsRiskFor	C0038358	f
C0274417	complicationOf	C0011881	t
C0847097	causes	C0042963	f
C0005893	diagnoses	C0262361	t
C0041618	diagnoses	C0021933	t
C1277289	heals	C0871269	f
C1119917	heals	C0009450	t
C0268381	observedIn	C1278993	t
C0023449	complicationOf	C0011880	f
C0939307	ci	C0011849	t
C0028066	reducesRiskFor	C0239946	t
C0562520	heals	C0008300	f
C0699931	reducesRiskFor	C0004093	f
C0004745	aggravates	C0009421	t
C1527407	causes	C0023049	f
C0034065	observedIn	C0022427	t
C0424522	complicationOf	C0028084	f
C0591321	causes	C0011991	t
C0039991	causes	C0004144	t
C0077906	createsRiskFor	C0032285	f
C0011991	causes	C0033775	t
C0011923	diagnoses	C0003872	t
C0543467	diagnoses	C0000768	f
C0638262	heals	C0004352	f
C0722969	reducesRiskFor	C0003578	f
C0018944	complicationOf	C0017205	t
C2219734	createsRiskFor	C0522224	t
C0039263	causes	C0008031	t
C0023646	isSymptomOf	C0022603	f
C0234119	isSymptomOf	C0030567	t
C1417826	createsRiskFor	C0149531	f
C1519384	isSymptomOf	C0001956	f
C0032961	complicationOf	C0226047	f
C0011615	causes	C0021368	f
C0018681	isSymptomOf	C0014038	t
C0939537	heals	C0856536	t
C0452240	alleviates	C0013604	t
C0337664	complicationOf	C1168401	f
C0026196	notCauses	C0020651	t
C0037274	isSymptomOf	C0031736	f
C0038009	alleviates	C0409957	t
C0236175	isSymptomOf	C0268124	t
C0021081	ci	C0720514	f
C0991805	alleviates	C0001511	t
C0574769	sideeffect	C1612432	t
C0700008	createsRiskFor	C0542243	t
C0040615	aggravates	C0027849	f
C0429886	complicationOf	C0152171	f
C0235266	complicationOf	C0036117	t
C0020517	causes	C1306577	t
C0037524	heals	C0018213	t
C1694794	causes	C0278030	t
C0011849	createsRiskFor	C0022658	t
C0021368	sideeffect	C0003211	t
C0033684	createsRiskFor	C0560435	f
C3658308	alleviates	C0009450	t
C0016436	observedIn	C0016536	t
C0026054	reducesRiskFor	C0426390	f
C0031866	reducesRiskFor	C0041582	t
C0036341	createsRiskFor	C0221765	t
C0006160	isSymptomOf	C0855197	f
C0231528	sideeffect	C0012373	t
C0016225	causes	C0235309	t
C0023530	observedIn	C0020962	t
C0025219	alleviates	C0014544	t
C0353697	causes	C0085631	t
C0494475	complicationOf	C0020626	t
C0038002	isSymptomOf	C0021345	t
C0751674	isSymptomOf	C0023267	f
C0872913	reducesRiskFor	C1306577	t
C0009789	createsRiskFor	C0026769	t
C0678449	createsRiskFor	C0577060	f
C0002940	observedIn	C0011666	t
C0041368	createsRiskFor	C0021368	t
C0070166	reducesRiskFor	C0948089	t
C0000737	isSymptomOf	C0009376	f
C0543421	alleviates	C0020557	f
C1419789	createsRiskFor	C0027627	t
C0006114	causes	C1306577	t
C0042344	complicationOf	C1306557	t
C0017168	isSymptomOf	C1168250	f
C0020580	ci	C0649350	t
C0242892	aggravates	C0649350	f
C0011710	heals	C0232937	f
C0132531	interacts	C2918009	t
C0240320	heals	C0269995	t
C0263218	observedIn	C0226896	t
C3540705	alleviates	C0542346	t
C0006684	heals	C0016052	t
C0012236	isSymptomOf	C0018798	f
C0406217	observedIn	C0013443	t
C0009450	complicationOf	C0524909	f
C0026691	observedIn	C1269008	t
C0497247	complicationOf	C0032914	f
C1100708	heals	C0027662	f
C0013404	sideeffect	C0719509	t
C0063322	alleviates	C0041671	t
C0427032	complicationOf	C0159877	t
C1334539	causes	C1140999	t
C1522704	createsRiskFor	C0149721	f
C0025222	sideeffect	C0033511	t
C0027902	diagnoses	C0576479	t
C0042109	sideeffect	C0723982	t
C1530575	causes	C0013144	t
C0033405	heals	C0850803	t
C0004057	notReducesRiskFor	C0221198	f
C0380393	alleviates	C0036341	t
C0035366	causes	C2074898	t
C1122091	alleviates	C0598934	t
C0032461	createsRiskFor	C0022610	t
C0210657	alleviates	C2697384	f
C0849640	isSymptomOf	C0003028	f
C0029419	reducesRiskFor	C0011860	t
C0243192	aggravates	C2945675	f
C0034069	createsRiskFor	C0242350	t
C0004093	isSymptomOf	C0149931	t
C0033497	reducesRiskFor	C0395003	t
C0154002	createsRiskFor	C0030193	f
C0717754	notReducesRiskFor	C0018799	t
C0015927	complicationOf	C0269825	t
C0024485	diagnoses	C0014059	t
C0032961	ci	C0060180	t
C1533591	observedIn	C0002708	t
C0025810	alleviates	C1319166	t
C0027498	isSymptomOf	C0032019	t
C0008947	heals	C0699744	t
C0667848	reducesRiskFor	C0425965	t
C0003250	reducesRiskFor	C0027697	t
C0030552	isSymptomOf	C1096184	t
C0028368	ci	C0699165	f
C0032483	alleviates	C0009806	f
C0030054	createsRiskFor	C0935625	f
C0034089	createsRiskFor	C0003811	t
C0305062	ci	C0027765	t
C0009086	isSymptomOf	C0001973	t
C0600272	causes	C1306577	t
C0006949	heals	C0338831	t
C0002644	heals	C0033975	t
C0004147	alleviates	C0020538	t
C1527311	complicationOf	C0025286	t
C0011923	diagnoses	C1518681	f
C0155874	aggravates	C1145670	f
C0036117	observedIn	C0031307	t
C0022252	reducesRiskFor	C0742281	t
C0151763	createsRiskFor	C0021053	t
C0392885	diagnoses	C0011847	f
C0006110	causes	C1306577	t
C0086126	heals	C0026597	f
C0005680	createsRiskFor	C0011860	t
C0005863	diagnoses	C0425965	f
C0013080	causes	C1263846	f
C0010200	isSymptomOf	C0014541	f
C0086543	createsRiskFor	C0011849	f
C0239059	aggravates	C0037274	t
C0035086	complicationOf	C0022661	t
C0195314	diagnoses	C0578503	t
C0024485	diagnoses	C0037580	t
C0004604	isSymptomOf	C0009450	f
C0740380	isSymptomOf	C0039520	f
C0042210	reducesRiskFor	C0021400	t
C2827413	isSymptomOf	C1710031	f
C1968854	createsRiskFor	C0016658	t
C0005823	reducesRiskFor	C0021400	f
C0203418	diagnoses	C0042138	t
C0730290	isSymptomOf	C0456909	f
C0384228	interacts	C0012133	t
C0028081	isSymptomOf	C0041296	t
C0041618	diagnoses	C1268652	t
C0085533	heals	C0746405	f
C0001520	ci	C0020517	t
C0246719	createsRiskFor	C0028778	f
C0424574	createsRiskFor	C1579931	t
C0003211	alleviates	C0013604	t
C0238218	isSymptomOf	C0436083	t
C1548825	diagnoses	C0238124	t
C0003811	causes	C0013404	f
C1533591	createsRiskFor	C0034760	t
C0016952	isSymptomOf	C0729353	f
C0017919	observedIn	C0023884	t
C1874613	causes	C0013144	t
C0674428	createsRiskFor	C0016658	t
C0238656	causes	C0038045	f
C0718565	heals	C0011991	t
C0041408	createsRiskFor	C2678504	t
C0014939	causes	C0332575	t
C0722981	reducesRiskFor	C0034494	t
C0003402	createsRiskFor	C1579931	f
C0021376	causes	C1413489	f
C0022661	complicationOf	C0017665	t
C0026187	causes	C0040264	t
C0002622	complicationOf	C0038454	t
C0722623	ci	C0020517	t
C0152191	complicationOf	C0019080	t
C0877148	causes	C0740341	t
C0394871	alleviates	C0520909	t
C0442874	complicationOf	C0011847	t
C2826244	isSymptomOf	C0019069	f
C1302401	createsRiskFor	C0221198	t
C0030193	isSymptomOf	C0009450	f
C0009450	sideeffect	C0010137	f
C0008273	interacts	C0723569	t
C0724054	aggravates	C3540014	f
C0034216	complicationOf	C0022650	t
C0035608	interacts	C0012373	t
C1567130	alleviates	C0004366	t
C0948715	isSymptomOf	C0717726	f
C0678695	alleviates	C0011860	f
C0183828	alleviates	C2368355	f
C1332434	alleviates	C0011860	f
C0304207	causes	C0042029	t
C1853242	isSymptomOf	C0376634	t
C0085762	complicationOf	C0740858	f
C0027497	sideeffect	C0876226	t
C0012159	createsRiskFor	C0598608	f
C2346414	observedIn	C0022742	t
C0598391	aggravates	C0026707	f
C0199451	reducesRiskFor	C2111846	f
C0014806	heals	C0152020	t
C0875968	aggravates	C0151786	t
C0007361	observedIn	C0206117	f
C0013404	sideeffect	C2722404	t
C0080232	reducesRiskFor	C0007815	t
C1524094	causes	C0027651	t
C0742468	causes	C0026769	f
C0011816	alleviates	C0042023	t
C0162801	diagnoses	C1704977	t
C0072892	createsRiskFor	C0564182	t
C0067033	createsRiskFor	C0021655	t
C0003211	createsRiskFor	C0018801	t
C0000737	sideeffect	C0028833	t
C0085693	isSymptomOf	C0009450	t
C1304680	aggravates	C3554698	f
C3463845	createsRiskFor	C2936381	t
C0720184	causes	C0344232	t
C0522224	complicationOf	C0014038	t
C0721402	ci	C0040038	t
C0874161	notReducesRiskFor	C0004623	t
C0175697	causes	C3496406	f
C0267561	complicationOf	C0010346	t
C3495458	reducesRiskFor	C0242781	t
C0032821	reducesRiskFor	C0275556	f
C0537670	causes	C0013604	t
C1282983	causes	C0085399	t
C0001125	observedIn	C1995017	f
C0003250	createsRiskFor	C0040038	t
C0279025	heals	C0206630	t
C0029118	isSymptomOf	C0024115	t
C0036078	heals	C0021390	t
C0040128	observedIn	C0020962	t
C0772118	heals	C0018681	t
C0242354	causes	C1836407	t
C0019240	createsRiskFor	C0751571	t
C0021368	createsRiskFor	C0231170	t
C0200125	diagnoses	C0007286	t
C0032856	interacts	C0020311	f
C1306577	observedIn	C0020962	f
C0013990	complicationOf	C0024796	t
C0021641	heals	C0085207	f
C0031393	ci	C0011849	t
C0026259	heals	C0013404	f
C1844594	observedIn	C0015426	t
C1879974	createsRiskFor	C0010054	t
C0073983	alleviates	C0013604	t
C0427108	sideeffect	C0004057	t
C0011616	sideeffect	C0699681	t
C0019475	alleviates	C0022116	f
C0039840	reducesRiskFor	C0751295	t
C0087169	isSymptomOf	C0338908	f
C0199470	aggravates	C0032326	t
C0524620	createsRiskFor	C0018799	t
C0054952	createsRiskFor	C0002395	t
C0234925	causes	C0015230	t
C1456557	interacts	C0376218	t
C0003123	sideeffect	C0246330	t
C0589402	causes	C1521797	t
C0721681	notReducesRiskFor	C0085692	t
C3540698	alleviates	C0002871	f
C0036079	createsRiskFor	C0011053	t
C0042313	heals	C0014118	f
C1537647	createsRiskFor	C0520676	t
C2742658	heals	C0002395	t
C1879713	reducesRiskFor	C0376358	t
C0718234	heals	C0581392	t
C0011923	diagnoses	C0158317	t
C0036220	complicationOf	C0497169	t
C0200125	diagnoses	C3278953	t
C1709846	diagnoses	C0374997	t
C0020473	createsRiskFor	C0004153	t
C0028754	ci	C2985296	t
C0949266	heals	C0011854	t
C0151740	createsRiskFor	C0023380	t
C0682880	alleviates	C0087169	t
C0018801	createsRiskFor	C0085298	t
C0151692	sideeffect	C0021079	t
C2369811	causes	C0013144	t
C0128816	reducesRiskFor	C0547030	f
C0043210	heals	C0033774	f
C1334523	createsRiskFor	C0020963	t
C0998367	observedIn	C1289033	f
C0020673	alleviates	C1527311	t
C0920652	aggravates	C0549150	f
C0022917	alleviates	C0242184	f
C0009871	aggravates	C0011860	t
C0020538	complicationOf	C0026267	t
C0436149	diagnoses	C0032026	t
C0808232	reducesRiskFor	C0021368	t
C0023380	sideeffect	C0048044	t
C2721740	createsRiskFor	C0242184	t
C0766326	interacts	C1612402	t
C0719187	alleviates	C0021368	t
C1306577	isSymptomOf	C0151332	t
C0078847	interacts	C0041056	t
C0042384	observedIn	C0009450	f
C0015780	createsRiskFor	C0019080	t
C1059964	createsRiskFor	C0812426	f
C0393971	causes	C0038454	f
C3540705	reducesRiskFor	C0040560	t
C0018941	diagnoses	C0221773	t
C0005740	createsRiskFor	C0238327	t
C0003123	sideeffect	C0003451	t
C0013312	observedIn	C0230398	t
C2700570	createsRiskFor	C0011847	t
C0006632	causes	C3279454	t
C0020517	isSymptomOf	C0004444	t
C0262587	causes	C0221002	t
C0472699	causes	C1275743	t
C0348007	alleviates	C2825979	f
C3540699	heals	C2242574	t
C0026018	diagnoses	C3553776	t
C0151908	sideeffect	C0875981	t
C0013395	isSymptomOf	C0017168	t
C0020538	sideeffect	C1562036	t
C0033308	createsRiskFor	C0562381	t
C0086258	alleviates	C0020507	t
C1442871	createsRiskFor	C0231218	f
C0021658	interacts	C1527077	f
C0720105	alleviates	C0155874	f
C1413131	heals	C0023413	f
C0185696	createsRiskFor	C1838244	f
C0029443	observedIn	C0031939	t
C0376495	causes	C0677946	t
C0065610	alleviates	C0018681	t
C0028356	reducesRiskFor	C0425965	t
C0013604	complicationOf	C0036916	t
C1418944	causes	C0086168	f
C0018674	heals	C1306577	f
C0072916	alleviates	C0036992	t
C0086143	diagnoses	C0008626	t
C2001271	ci	C0948807	t
C0027697	observedIn	C0027713	t
C1099479	heals	C1334928	f
C1614132	causes	C0013144	t
C0001511	createsRiskFor	C0035126	t
C0015314	reducesRiskFor	C0040434	t
C0070122	heals	C0525045	t
C0399526	createsRiskFor	C2698968	f
C0011304	causes	C0011265	f
C0065654	alleviates	C0021368	t
C1170371	heals	C0231401	t
C0009450	causes	C0242666	f
C0007194	isSymptomOf	C0002986	t
C0027627	causes	C0019209	t
C0024485	diagnoses	C0742135	t
C0242379	createsRiskFor	C0681792	f
C0065152	alleviates	C0087169	t
C0720023	reducesRiskFor	C0233794	t
C1257987	heals	C0242339	t
C2985539	reducesRiskFor	C0158369	t
C0036572	isSymptomOf	C0025958	t
C0011923	diagnoses	C0240606	t
C0085594	sideeffect	C0002679	t
C0282614	heals	C0027765	t
C0886414	observedIn	C0031253	f
C0275524	isSymptomOf	C0079731	t
C0376335	diagnoses	C1504404	t
C1332714	diagnoses	C0009450	f
C0011923	diagnoses	C1706379	f
C0043299	diagnoses	C0240111	t
C1366777	createsRiskFor	C0185003	f
C0016658	complicationOf	C0029401	t
C0038454	complicationOf	C0085278	t
C0795691	complicationOf	C0041408	t
C0000946	interacts	C0591573	t
C0015780	createsRiskFor	C3203359	t
C0032594	heals	C0598934	t
C0158915	complicationOf	C0269825	f
C0232720	sideeffect	C0286036	t
C1614177	ci	C0018794	t
C0004096	observedIn	C0178784	t
C1166521	alleviates	C0700185	t
C0043210	heals	C0011570	f
C0073188	reducesRiskFor	C1263988	t
C1328025	heals	C0079924	f
C0184571	createsRiskFor	C1962972	t
C0016368	interacts	C0700789	t
C1419129	createsRiskFor	C0043241	f
C0003241	ci	C0029216	t
C0271650	aggravates	C0032460	f
C1291316	createsRiskFor	C0025637	t
C0027895	createsRiskFor	C0600467	t
C0043355	ci	C0018099	t
C0001645	createsRiskFor	C1515361	f
C0008318	alleviates	C1510411	t
C0235309	sideeffect	C1834582	t
C0022634	alleviates	C0014544	t
C0162789	diagnoses	C1334274	f
C0022893	observedIn	C0022889	t
C0014038	complicationOf	C0026780	t
C0241379	isSymptomOf	C1263960	t
C0036572	isSymptomOf	C0014544	t
C0949541	isSymptomOf	C0031511	f
C0080055	createsRiskFor	C0598798	f
C0035436	complicationOf	C0040425	t
C0543467	heals	C0010346	t
C0011265	isSymptomOf	C0078981	t
C0001430	createsRiskFor	C2747837	t
C0016658	causes	C0015230	t
C3541959	aggravates	C0020538	t
C1524094	aggravates	C0011884	t
C0031469	causes	C0085631	t
C1710031	diagnoses	C0010823	t
C2945676	createsRiskFor	C0002940	t
C1333652	createsRiskFor	C0011860	t
C0717758	aggravates	C0017665	f
C0161819	isSymptomOf	C0003125	t
C0001275	reducesRiskFor	C0034069	t
C0019079	isSymptomOf	C0014859	t
C0171023	reducesRiskFor	C3272283	f
C1170091	alleviates	C0008533	t
C0232910	ci	C0700603	t
C1710236	createsRiskFor	C0007789	f
C0398368	observedIn	C0026845	t
C0524851	observedIn	C1269563	t
C0344232	sideeffect	C1968084	t
C0199782	causes	C1527304	t
C0024485	diagnoses	C0000735	t
C0018882	observedIn	C0228505	f
C2984553	createsRiskFor	C0019693	f
C0007097	isSymptomOf	C0206650	t
C1863110	createsRiskFor	C0474496	f
C1418662	createsRiskFor	C0015780	f
C1706305	aggravates	C0011119	f
C0071108	notReducesRiskFor	C0011265	t
C0699142	alleviates	C0015967	t
C1304680	reducesRiskFor	C0027051	f
C0085149	heals	C0009324	t
C0013516	diagnoses	C0010068	t
C0078569	alleviates	C0240417	f
C0020969	causes	C0242781	f
C0229992	createsRiskFor	C0003811	f
C0136157	interacts	C0035124	t
C0306780	reducesRiskFor	C0152025	f
C0525803	reducesRiskFor	C0042109	f
C0000981	reducesRiskFor	C0002351	t
C1704537	heals	C1391732	f
C0001645	reducesRiskFor	C0577698	t
C0011570	complicationOf	C1268740	f
C0018799	complicationOf	C0028754	t
C0030326	causes	C0037274	f
C0241863	createsRiskFor	C0085096	t
C0036508	observedIn	C0036505	t
C0007222	createsRiskFor	C0151942	t
C1000483	complicationOf	C0033246	t
C0206117	aggravates	C0007785	f
C0042345	isSymptomOf	C0019294	f
C1148457	aggravates	C0225386	t
C0042210	reducesRiskFor	C0019693	t
C0266537	observedIn	C0004388	t
C0016157	aggravates	C0009319	t
C0014939	alleviates	C1527311	t
C2684089	heals	C0340279	f
C0425965	isSymptomOf	C0232940	f
C3653931	reducesRiskFor	C0559469	t
C0041175	alleviates	C1840372	f
C0669470	heals	C0153676	f
C0162519	diagnoses	C1545981	t
C0427460	diagnoses	C0024117	t
C0338585	isSymptomOf	C0038454	f
C0037313	reducesRiskFor	C0011854	f
C0011847	observedIn	C1170653	f
C0244404	reducesRiskFor	C0038454	f
C2700509	causes	C0003123	t
C0002771	heals	C0154729	t
C0009450	isSymptomOf	C0019340	f
C1524094	createsRiskFor	C1825592	f
C0013144	isSymptomOf	C3554698	t
C0720560	reducesRiskFor	C0029408	f
C0027424	isSymptomOf	C0032026	t
C0003360	alleviates	C0009443	t
C0030757	complicationOf	C0030499	f
C2985318	isSymptomOf	C0016052	t
C0009663	observedIn	C1278985	t
C0452449	reducesRiskFor	C0026821	t
C0012963	ci	C0591638	f
C0814263	alleviates	C0344330	t
C0812246	createsRiskFor	C3277906	t
C0860475	causes	C0013404	t
C0011860	isSymptomOf	C0037315	f
C0033684	createsRiskFor	C2183231	f
C0455589	createsRiskFor	C0340865	t
C0376618	createsRiskFor	C0011849	t
C1444783	observedIn	C3496015	f
C0662811	interacts	C0040377	t
C0013404	complicationOf	C3463940	t
C0149871	causes	C0017086	t
C0175702	causes	C0011168	t
C0011847	createsRiskFor	C0152171	t
C0025376	ci	C0020676	t
C0915142	alleviates	C1383501	f
C0004057	alleviates	C0028778	t
C0699203	alleviates	C0031039	f
C1442506	createsRiskFor	C0032460	t
C0009324	observedIn	C0021851	t
C0027617	diagnoses	C0015230	f
C0154682	observedIn	C0524458	t
C0430799	diagnoses	C0000768	t
C0032098	aggravates	C0004096	f
C0011847	isSymptomOf	C0154251	f
C0086004	alleviates	C0340305	f
C0042769	createsRiskFor	C0729776	t
C0001873	createsRiskFor	C0007222	t
C0020295	causes	C0016199	t
C1412133	createsRiskFor	C0028754	t
C0018941	diagnoses	C0687702	t
C0079744	isSymptomOf	C0019699	t
C0360714	reducesRiskFor	C0007222	t
C2701066	ci	C2350041	t
C0221198	observedIn	C0936188	f
C0268496	isSymptomOf	C1876214	f
C0009450	observedIn	C1325786	f
C3536794	sideeffect	C1965188	t
C0917591	createsRiskFor	C0018802	f
C0032787	isSymptomOf	C0338567	f
C2062728	causes	C0040264	t
C0011185	causes	C2267003	t
C0018621	causes	C3539909	t
C0015259	reducesRiskFor	C0443168	f
C0009450	isSymptomOf	C0751658	t
C0719907	alleviates	C0030193	t
C0065865	heals	C0009766	t
C0037507	heals	C0029401	t
C3536840	heals	C0015967	t
C1960277	complicationOf	C2895206	t
C0030547	reducesRiskFor	C0043096	t
C0724401	causes	C2919093	f
C1456711	observedIn	C1325786	t
C0459214	createsRiskFor	C0036690	f
C0232462	isSymptomOf	C1389016	t
C0392920	aggravates	C0919725	f
C0165032	causes	C0085624	t
C0185003	reducesRiskFor	C1142182	t
C0020538	complicationOf	C0017665	t
C0004153	complicationOf	C0011860	t
C0042870	complicationOf	C0011849	f
C0339897	heals	C0020541	t
C1522575	reducesRiskFor	C0015397	t
C0015827	alleviates	C0020175	t
C0020538	observedIn	C1140621	t
C0025037	isSymptomOf	C0000768	f
C0030163	heals	C0085624	t
C0018926	sideeffect	C0591478	t
C0008479	causes	C0585442	t
C0009373	createsRiskFor	C0221198	t
C0001869	aggravates	C0149725	t
C0058731	reducesRiskFor	C2047937	f
C1170625	createsRiskFor	C1456399	f
C0027686	isSymptomOf	C0730286	t
C0052300	reducesRiskFor	C0559470	t
C1533693	causes	C0151740	t
C0010592	alleviates	C0013595	t
C1531518	heals	C0023443	t
C0002878	aggravates	C0018799	t
C0017066	ci	C0010828	t
C0007130	causes	C0001418	f
C0018681	sideeffect	C1310735	t
C2718733	heals	C0018681	t
C0043369	alleviates	C0015967	t
C0333138	causes	C0040053	t
C2983956	alleviates	C1334928	t
C0024813	createsRiskFor	C0235063	t
C0086132	isSymptomOf	C0014060	f
C0027498	isSymptomOf	C0014038	t
C0020615	createsRiskFor	C0023890	f
C1115771	heals	C0041582	f
C0027051	isSymptomOf	C0018801	f
C0243026	complicationOf	C0025162	t
C0041249	createsRiskFor	C0011164	t
C0032520	diagnoses	C0399451	t
C0168374	heals	C0333641	f
C0013090	heals	C0009450	t
C0017668	causes	C0022661	t
C0699581	reducesRiskFor	C2019002	f
C1510483	diagnoses	C0027627	t
C0011849	complicationOf	C0425965	f
C0038317	alleviates	C0031046	f
C0010709	observedIn	C0039508	t
C0009450	createsRiskFor	C0001349	t
C0002978	diagnoses	C0003857	t
C3485411	ci	C0020538	t
C0302129	observedIn	C1278894	t
C0071649	reducesRiskFor	C0524851	t
C0425965	complicationOf	C1517205	f
C0021368	isSymptomOf	C0042164	t
C0061146	heals	C0234215	t
C0699315	alleviates	C1304680	t
C0268263	causes	C0028797	f
C0004057	reducesRiskFor	C0009402	t
C0724501	ci	C0040038	t
C0006051	alleviates	C0037036	t
C0683954	observedIn	C2681097	f
C0010709	observedIn	C0022417	t
C0010621	heals	C0376358	t
C0340537	complicationOf	C1533618	t
C0554309	aggravates	C0022658	t
C0002771	alleviates	C0030193	t
C0005961	heals	C1863239	t
C0332575	observedIn	C0221208	t
C1383860	causes	C0007222	t
C0150457	reducesRiskFor	C0262469	t
C0040207	createsRiskFor	C0019080	t
C0948192	observedIn	C0039194	t
C1608405	causes	C0037928	t
C0455085	causes	C0005775	f
C0751494	sideeffect	C1145610	t
C2985296	createsRiskFor	C0027051	t
C0024141	observedIn	C1321512	t
C0023690	reducesRiskFor	C0011570	f
C0718303	alleviates	C0221706	f
C1522557	createsRiskFor	C0263008	f
C0298130	reducesRiskFor	C0010200	t
C1452484	aggravates	C0003469	f
C0043299	diagnoses	C0029408	t
C0086168	causes	C0456814	t
C0221198	observedIn	C0018670	t
C0307768	createsRiskFor	C0036572	t
C0011570	isSymptomOf	C0019158	t
C0009450	observedIn	C0020962	t
C0011860	createsRiskFor	C0015934	t
C0021246	aggravates	C0011570	t
C0189896	diagnoses	C0520870	t
C0262923	diagnoses	C0027726	t
C0302598	complicationOf	C0524850	t
C0764680	reducesRiskFor	C0011119	f
C0001975	aggravates	C0520679	t
C0011175	complicationOf	C0036117	t
C0014544	createsRiskFor	C3263722	t
C0723045	causes	C0220870	t
C1524027	reducesRiskFor	C0009450	t
C0001655	ci	C0268000	f
C3653316	createsRiskFor	C0019080	t
C3540698	createsRiskFor	C0036572	f
C0071074	heals	C0020538	t
C0241042	causes	C0030193	t
C0018882	observedIn	C0004457	f
C0740394	createsRiskFor	C0007222	t
C0015833	alleviates	C0016204	f
C1330419	causes	C0151766	t
C0021102	heals	C0038435	t
C0014892	heals	C0917801	t
C0221198	observedIn	C1280187	t
C0035869	isSymptomOf	C0017160	f
C0069679	reducesRiskFor	C0151654	t
C2930862	causes	C0085584	t
C0008733	complicationOf	C0751674	t
C0186662	complicationOf	C0003873	f
C1171655	alleviates	C0004093	f
C0007137	createsRiskFor	C0007131	f
C1552529	createsRiskFor	C0022336	f
C1602186	causes	C0013144	t
C1707741	aggravates	C0032285	t
C0041582	causes	C0009676	t
C0085631	isSymptomOf	C0520961	t
C1306577	isSymptomOf	C0010054	f
C0002871	complicationOf	C0598798	t
C0010868	heals	C0206754	f
C0012833	isSymptomOf	C0009450	t
C0027551	alleviates	C0013491	t
C0009214	ci	C0030193	f
C0013156	alleviates	C0035222	t
C0018099	causes	C0541875	t
C0011847	createsRiskFor	C0812399	f
C0717758	causes	C0012833	t
C0006055	alleviates	C0013132	t
C0246421	createsRiskFor	C0348754	t
C0752151	heals	C0032285	t
C0037709	observedIn	C0042789	f
C0013786	alleviates	C0037011	t
C0039795	heals	C0028043	f
C0001655	heals	C0004364	t
C0001459	heals	C0026266	f
C1519384	createsRiskFor	C0013312	t
C0033744	ci	C0015458	t
C0152164	isSymptomOf	C0038525	f
C0723460	aggravates	C0016053	f
C0018681	isSymptomOf	C0032019	t
C0376443	diagnoses	C0042345	t
C0040869	alleviates	C0023890	f
C0936106	notHeals	C0028754	t
C0021344	createsRiskFor	C0375071	t
C0025386	alleviates	C0003469	t
C1561826	createsRiskFor	C0032962	t
C0040845	createsRiskFor	C1518294	t
C1170532	causes	C0012833	t
C0013395	sideeffect	C1161310	t
C0015825	alleviates	C0078981	t
C0021053	isSymptomOf	C0004352	t
C0040771	createsRiskFor	C0019080	t
C0344441	diagnoses	C0699893	t
C0543467	diagnoses	C1299590	f
C0027999	heals	C0040997	t
C0053108	alleviates	C0001925	t
C0002600	alleviates	C0234215	t
C0003564	sideeffect	C2608260	t
C0238198	isSymptomOf	C0025037	t
C0030054	heals	C0265205	f
C0718215	aggravates	C0009319	f
C0032042	ci	C0015458	f
C3540698	heals	C0036262	f
C0034417	aggravates	C0029134	t
C1413666	createsRiskFor	C0151648	t
C1367469	createsRiskFor	C0032019	t
C1705215	alleviates	C1868681	f
C0032463	createsRiskFor	C1304680	f
C0030817	interacts	C0010682	t
C0055673	alleviates	C1272641	t
C0011847	observedIn	C0545792	t
C1707310	reducesRiskFor	C1096176	t
C0010947	reducesRiskFor	C0011615	f
C0033413	diagnoses	C0019630	f
C0971833	heals	C0936250	f
C0127527	heals	C0005684	f
C0851578	sideeffect	C1176420	t
C1522704	alleviates	C1579931	f
C0030896	ci	C3160947	t
C0018099	observedIn	C1269611	t
C3146302	ci	C0720466	t
C0072522	createsRiskFor	C3495993	f
C0220870	sideeffect	C1653581	t
C0853697	sideeffect	C0920425	t
C1273658	alleviates	C0235462	f
C0209738	diagnoses	C0018271	f
C0240382	sideeffect	C2684593	t
C0242172	observedIn	C0042149	t
C1850334	isSymptomOf	C0376634	f
C0003402	heals	C0027671	t
C0004763	causes	C0017168	f
C0020268	heals	C0001623	t
C0427008	isSymptomOf	C3495559	t
C0022107	complicationOf	C0006430	t
C0541155	heals	C0020456	t
C0039103	complicationOf	C0023470	t
C2723822	ci	C0948807	t
C0011847	createsRiskFor	C0242350	t
C0014859	causes	C3540840	t
C0085104	heals	C0376358	f
C1115771	heals	C0009443	f
C1530072	alleviates	C1579931	f
C0018378	causes	C0546884	f
C0700758	causes	C0012833	t
C1655139	reducesRiskFor	C0424489	t
C0343401	isSymptomOf	C0243026	f
C0041009	ci	C0017601	t
C0025242	heals	C0242781	f
C0050940	alleviates	C0017168	t
C1000483	aggravates	C0018801	f
C0033860	observedIn	C0022742	t
C0279628	createsRiskFor	C1306577	t
C0009450	aggravates	C0858004	t
C0013604	createsRiskFor	C0018188	f
C1615611	ci	C0020517	t
C1875843	diagnoses	C0032326	t
C0003864	observedIn	C0022745	t
C0162768	reducesRiskFor	C0007785	t
C0221198	observedIn	C0013770	t
C0600449	createsRiskFor	C1961099	f
C0040423	createsRiskFor	C0032371	t
C0796126	observedIn	C1278932	f
C0586742	isSymptomOf	C1442921	f
C0547070	alleviates	C0920563	t
C0599745	causes	C0333361	t
C0065939	alleviates	C0376261	f
C0079989	heals	C0020502	t
C0936148	interacts	C1456409	t
C1701455	causes	C0012833	t
C0206701	causes	C0578735	t
C0017168	observedIn	C0038351	t
C2186536	observedIn	C0027532	f
C1824234	diagnoses	C0847483	f
C1416665	causes	C0027051	f
C0393006	diagnoses	C0023521	t
C0116569	interacts	C1657641	t
C0036001	createsRiskFor	C0006110	f
C0035300	complicationOf	C0730285	f
C0008269	interacts	C0033216	t
C0030256	alleviates	C0518087	t
C0376358	complicationOf	C0241311	f
C0032787	isSymptomOf	C0022742	f
C0200149	diagnoses	C0154723	t
C1656862	createsRiskFor	C0010068	t
C0023364	causes	C0043102	t
C0017661	observedIn	C0006901	t
C0030498	causes	C0019699	f
C0343427	isSymptomOf	C0041309	t
C0024485	diagnoses	C0577305	t
C2978129	createsRiskFor	C0020538	t
C0032285	complicationOf	C1561643	t
C0003968	heals	C0004604	t
C0024485	diagnoses	C0041296	t
C1115771	heals	C0042109	t
C0542203	sideeffect	C0178601	t
C2609315	createsRiskFor	C0027686	t
C0009555	diagnoses	C0024138	t
C0019345	observedIn	C0023516	t
C0080306	reducesRiskFor	C0034065	t
C0281991	reducesRiskFor	C0241158	t
C0017785	createsRiskFor	C0036572	t
C1112096	causes	C2242995	t
C0038454	observedIn	C0206417	t
C0180776	reducesRiskFor	C2366869	f
C2004435	observedIn	C0009368	t
C0007271	reducesRiskFor	C0332573	f
C0005961	reducesRiskFor	C0006840	f
C0033405	heals	C0020517	t
C2349190	reducesRiskFor	C0242781	f
C0678695	reducesRiskFor	C0007787	t
C0724054	aggravates	C1269563	f
C0042210	reducesRiskFor	C0747845	f
C0041974	complicationOf	C0558337	t
C0718303	heals	C0700201	t
C0678941	createsRiskFor	C0920420	t
C0031117	complicationOf	C0011849	t
C0765067	reducesRiskFor	C0004153	t
C0015672	sideeffect	C2985560	t
C0553262	reducesRiskFor	C2015926	f
C0717951	notHeals	C0015403	t
C0722114	causes	C0039070	t
C1629895	ci	C0040038	t
C0487602	diagnoses	C0004997	f
C0018941	diagnoses	C0085253	t
C2920085	createsRiskFor	C0036572	t
C0582191	reducesRiskFor	C0795691	t
C0038317	aggravates	C0011849	t
C0068483	notHeals	C0347950	t
C0165032	heals	C0007117	t
C0333641	causes	C0751792	t
C0700292	complicationOf	C0006287	t
C0003241	reducesRiskFor	C0039614	t
C0162352	alleviates	C3539909	t
C0005064	causes	C0235063	t
C2718761	alleviates	C0150055	t
C0009450	complicationOf	C0037304	t
C0014912	reducesRiskFor	C0851184	t
C0022573	observedIn	C0009758	t
C0939386	causes	C0012833	t
C0233481	isSymptomOf	C0235394	f
C0724393	alleviates	C3280240	f
C0009806	ci	C0076840	t
C0132326	reducesRiskFor	C0019693	t
C0239059	createsRiskFor	C0729264	t
C0011849	aggravates	C0011570	f
C0270996	isSymptomOf	C0041351	t
C3537240	heals	C0018802	t
C3536793	heals	C0020538	t
C0029441	complicationOf	C0029417	f
C0337023	aggravates	C2064815	f
C0376357	alleviates	C0016522	f
C1959590	reducesRiskFor	C0002871	f
C0000477	causes	C2242996	t
C0018799	aggravates	C0011860	f
C0031469	causes	C0015924	t
C0011923	diagnoses	C0026266	t
C0027996	heals	C0020473	t
C0027498	isSymptomOf	C0009450	t
C0043352	complicationOf	C0011848	t
C0031727	createsRiskFor	C0376358	f
C0015399	reducesRiskFor	C0030193	t
C0025611	alleviates	C0013146	f
C0011175	observedIn	C0006104	t
C0720792	notReducesRiskFor	C0018799	t
C0723460	aggravates	C0029421	f
C0280059	causes	C0267557	t
C1306577	complicationOf	C0014038	t
C0027497	sideeffect	C1601523	t
C0040669	alleviates	C1880568	f
C0010405	diagnoses	C0863140	t
C0013928	createsRiskFor	C0035222	t
C1261381	createsRiskFor	C0006840	f
C0014806	reducesRiskFor	C0152020	t
C0085631	ci	C0721031	t
C0231528	sideeffect	C0684190	t
C1266147	isSymptomOf	C0267834	f
C0497209	isSymptomOf	C0033137	t
C0575157	createsRiskFor	C0009450	t
C0719388	observedIn	C0378883	f
C0043144	sideeffect	C2356540	t
C1550652	causes	C0003860	t
C0010068	observedIn	C0005839	t
C1699926	alleviates	C1579931	t
C1704537	alleviates	C0021368	t
C0016658	createsRiskFor	C0018674	f
C0028754	aggravates	C1865343	t
C2242890	createsRiskFor	C0235032	t
C0000737	sideeffect	C1330606	f
C0009262	reducesRiskFor	C0018099	t
C0040034	causes	C0034150	t
C0027497	isSymptomOf	C2743036	f
C0221198	observedIn	C1281591	t
C0009450	createsRiskFor	C0027769	t
C0022408	complicationOf	C0019080	t
C0001418	createsRiskFor	C0279637	f
C0520679	causes	C0161816	t
C0012798	heals	C0581394	t
C0182537	alleviates	C0030759	f
C0032460	createsRiskFor	C0852949	t
C0024138	createsRiskFor	C0032914	t
C0243088	causes	C0334277	f
C1968041	ci	C1579931	t
C0221571	isSymptomOf	C0017638	t
C0055863	interacts	C0025033	f
C0003195	reducesRiskFor	C0342788	f
C0009269	isSymptomOf	C0003125	t
C0001927	alleviates	C0231224	f
C1530567	alleviates	C2183231	f
C0455760	ci	C0189745	f
C0342790	causes	C0027080	t
C0002170	isSymptomOf	C2936846	t
C0718044	reducesRiskFor	C0849370	t
C1881134	diagnoses	C0027651	t
C0036220	createsRiskFor	C2350621	f
C2699751	createsRiskFor	C0268238	f
C0001948	reducesRiskFor	C0011168	f
C0009450	complicationOf	C0023895	t
C0233459	ci	C3162844	t
C0030899	alleviates	C0027497	f
C0061298	createsRiskFor	C1305742	t
C0024236	isSymptomOf	C0699889	t
C0008947	reducesRiskFor	C0000786	t
C0033774	sideeffect	C1633778	t
C0033223	interacts	C1656276	t
C0011168	isSymptomOf	C0038454	t
C0909381	causes	C0002871	t
C0250501	createsRiskFor	C1519670	t
C0000266	interacts	C0006525	t
C0011849	createsRiskFor	C0020498	t
C0728797	heals	C0839480	t
C0143993	createsRiskFor	C0013144	t
C1306645	diagnoses	C0221204	t
C0002911	heals	C0030193	t
C0344441	diagnoses	C0205825	t
C0887947	createsRiskFor	C0036220	f
C0179302	alleviates	C1868681	t
C0001969	complicationOf	C0023890	f
C0011570	isSymptomOf	C0028047	t
C1415458	causes	C1864903	t
C2985547	diagnoses	C1458155	t
C1334889	causes	C0235378	f
C0034283	heals	C0311386	t
C0009886	reducesRiskFor	C0425965	f
C0006271	aggravates	C0264408	f
C1176289	heals	C0376545	t
C2722034	aggravates	C0702166	f
C2349086	createsRiskFor	C0227651	f
C0033972	reducesRiskFor	C0016059	f
C0071778	reducesRiskFor	C0085682	t
C0301363	causes	C0022660	f
C3202971	isSymptomOf	C0678222	f
C0004604	sideeffect	C1704029	t
C0021368	isSymptomOf	C0333311	t
C0033613	alleviates	C1962972	t
C0042769	observedIn	C0018563	f
C0040165	aggravates	C0020550	t
C1707479	alleviates	C0020621	f
C0001948	createsRiskFor	C0011847	f
C0360584	heals	C0009324	t
C0027430	complicationOf	C0010674	t
C0595921	isSymptomOf	C0392254	f
C0596004	heals	C0040822	t
C1515333	interacts	C0193959	f
C0020538	createsRiskFor	C0018801	t
C1169987	causes	C1527304	t
C1517942	diagnoses	C3540840	f
C0282547	createsRiskFor	C0439775	f
C0284941	reducesRiskFor	C0236663	t
C0238334	complicationOf	C0267941	t
C1705053	diagnoses	C1421414	f
C0020625	observedIn	C0376414	f
C0024623	causes	C1306577	t
C0699352	notReducesRiskFor	C0011265	t
C0876128	heals	C0425965	f
C0002170	sideeffect	C1522449	t
C0360534	ci	C0332798	t
C3146235	observedIn	C1516966	f
C0033308	alleviates	C1135241	f
C0021107	alleviates	C1287621	t
C0036421	observedIn	C0013443	t
C0007404	heals	C0001511	t
C0018941	diagnoses	C0036916	t
C1696465	alleviates	C0013404	f
C0021308	aggravates	C0596215	f
C0124209	reducesRiskFor	C0178874	t
C0392920	reducesRiskFor	C0009450	t
C0949466	diagnoses	C1997910	t
C0031469	alleviates	C3163620	f
C0909595	createsRiskFor	C0002792	t
C0338297	alleviates	C0027051	f
C3541396	causes	C0235309	t
C0286651	alleviates	C0342881	t
C1247167	reducesRiskFor	C0002962	t
C0064326	ci	C0035078	t
C0001617	reducesRiskFor	C0743630	f
C0011053	observedIn	C0022889	t
C0064636	createsRiskFor	C0027497	f
C2356549	reducesRiskFor	C0149931	t
C0520679	observedIn	C0006104	t
C0011570	complicationOf	C0349231	t
C0701028	causes	C0012833	t
C0006290	diagnoses	C0948187	t
C0026846	complicationOf	C0161446	t
C1154269	reducesRiskFor	C0030193	t
C0020311	alleviates	C1562415	t
C0740394	isSymptomOf	C0018801	f
C0167117	notCauses	C0020615	t
C0036078	interacts	C0699604	t
C1257987	heals	C0235031	f
C0007286	complicationOf	C0002726	t
C0022660	complicationOf	C0042769	t
C0038436	isSymptomOf	C0011570	t
C1405458	isSymptomOf	C0000768	t
C2697656	aggravates	C0004096	f
C0031765	heals	C0162836	t
C0487602	diagnoses	C0027651	t
C0025605	causes	C0278080	t
C0231528	sideeffect	C1443790	t
C0281209	causes	C0012833	t
C0002978	diagnoses	C2239176	t
C0010709	isSymptomOf	C0235831	t
C0042928	isSymptomOf	C0037019	t
C1414925	createsRiskFor	C0149931	t
C3516359	diagnoses	C2930874	t
C0055729	heals	C0011860	t
C0009450	sideeffect	C0146934	t
C1305874	aggravates	C0003864	t
C1413131	createsRiskFor	C0020295	f
C0028420	interacts	C0079856	t
C0003241	ci	C0403416	f
C0543467	ci	C0770893	f
C0020991	diagnoses	C1968959	t
C0031001	alleviates	C1839163	f
C0037199	createsRiskFor	C0347950	t
C0592532	reducesRiskFor	C0857496	t
C0152105	isSymptomOf	C0010068	f
C0406317	isSymptomOf	C0033860	t
C2954640	alleviates	C0699826	t
C0564626	createsRiskFor	C0242488	t
C1550652	createsRiskFor	C0011164	t
C0377265	causes	C1821609	t
C0003308	alleviates	C0085393	t
C0241910	createsRiskFor	C2004491	f
C3474497	ci	C0020517	t
C0342649	complicationOf	C0403447	t
[truncated: 18,780 more rows]
